# Supplementary material for: New species and records of the stonefly genus Neoperla (Plecoptera, Perlidae) from Jinhuacha Nature Reserve, Guangxi of China
Source: Zookeys. 2013 Nov 15;(351):37–48. doi: 10.3897/zookeys.351.6259 (PMC3837494; doi:10.3897/zookeys.351.6259)
Supplement: XML Treatment for Neoperla latispina [file zookeys.351.6259-treatment1.xml]

<!DOCTYPE tp:taxon-treatment
  PUBLIC "-//TaxonX//DTD Taxonomic Treatment Publishing DTD v0 20100105//EN" "tax-treatment-NSO.dtd">
<tp:taxon-treatment xmlns:tp="http://www.plazi.org/taxpub"><tp:treatment-meta><mixed-citation publication-type="journal"><person-group><name><surname>Wang</surname><given-names>Guo–Quan</given-names></name><name><surname>Li</surname><given-names>Wei–Hai</given-names></name><name><surname>Yang</surname><given-names>Juan</given-names></name></person-group><article-title>New species and records of the stonefly genus <italic>Neoperla</italic> (Plecoptera, Perlidae) from Jinhuacha Nature Reserve, Guangxi of China</article-title><source>Zookeys</source><day>15</day><month>11</month><year>2013</year><volume>2013</volume><issue>351</issue><fpage>37</fpage><lpage>48</lpage><pub-id pub-id-type="doi">10.3897/zookeys.351.6259</pub-id></mixed-citation></tp:treatment-meta><tp:nomenclature><tp:taxon-name>
                        <tp:taxon-name-part taxon-name-part-type="genus">Neoperla</tp:taxon-name-part>
                        <tp:taxon-name-part taxon-name-part-type="species">latispina</tp:taxon-name-part>
                        <object-id xmlns:xlink="http://www.w3.org/1999/xlink" content-type="zoobank" xlink:type="simple">http://zoobank.org/96D00CD1-528F-40F4-891A-0B5B9CF19762</object-id>
                        <object-id xmlns:xlink="http://www.w3.org/1999/xlink" xlink:type="simple">http://species-id.net/wiki/Neoperla_latispina</object-id>
                    </tp:taxon-name><tp:taxon-authority>Wang &amp; Li</tp:taxon-authority><tp:taxon-status xmlns:xlink="http://www.w3.org/1999/xlink" xlink:type="simple">sp. n.</tp:taxon-status><xref ref-type="fig" rid="F1">Figs 1</xref><xref ref-type="fig" rid="F2">–2</xref></tp:nomenclature><tp:treatment-sec sec-type="Type material"><title>Type material.</title><p>1 male (CAU), China: Guangxi, Fangcheng, Jinhuacha Nature Reserve, <named-content xmlns:xlink="http://www.w3.org/1999/xlink" content-type="dwc:verbatimCoordinates" xlink:type="simple">21°76,09'N, 108°43,49'E</named-content>, light trap, 15 May 2013, G.Q. Wang.</p></tp:treatment-sec><tp:treatment-sec sec-type="Male"><title>Male.</title><p>Forewing length 12.6 mm. Distance between ocelli about 1.5× as wide as diameter of the ocellus. Head pale yellow, slightly wider than pronotum, with a black area covering ocelli which extends forward to contacting a quadrate black stigma on frons (<xref ref-type="fig" rid="F1">Fig. 1a</xref>); compound eyes black and antennae dark except scape pale; maxillary palpi brownish. Pronotum with obscure rugosities and pale lateral margins, meso- and metathorax mostly brown (<xref ref-type="fig" rid="F1">Fig. 1a</xref>); wing membrane subhyaline, veins brown; legs dark brown with femora pale brown, but distal fourth of foreleg femora dark brown (<xref ref-type="fig" rid="F1">Fig. 1e</xref>).</p><fig id="F1" position="float" orientation="portrait"><label>Figure 1.</label><caption><p><italic><tp:taxon-name>Neoperla latispina</tp:taxon-name></italic> Wang &amp; Li, sp. n. Male. <bold>a</bold> Head and pronotum, dorsal view <bold>b</bold> Terminalia, dorsal and lateral views <bold>c</bold> Aedeagus before eversion, lateral view <bold>d</bold> Aedeagus before eversion, dorsal view <bold>e</bold> foreleg femur.</p></caption><graphic xmlns:xlink="http://www.w3.org/1999/xlink" xlink:href="ZooKeys-351-037-g001.jpg" position="float" orientation="portrait" xlink:type="simple"/></fig><!--PageBreak--><!--PageBreak--><!--PageBreak--><p><italic>Terminalia</italic>. The posterior margin of tergum 7 with a trapezoidal sclerotized area extended into a rounded quadrate process covered with distal sensilla basiconica (<xref ref-type="fig" rid="F1">Fig. 1b</xref>). Tergum 8 with two median weak humps covered by sensilla basiconica (<xref ref-type="fig" rid="F1">Figs 1b</xref>). Tergum 9 with two patches of sensilla basiconica. Hemitergal processes of tergum 10 sclerotized, with rod-like base and sharp apex (<xref ref-type="fig" rid="F1">Fig. 1b</xref>). Aedeagal tube membranous with a weak basodorsal sclerite, apically with a pair of separate dorsal spinous lobes covered by small spines connected with two lateral spinous bands, in lateral view the lobes plump and nipple like (<xref ref-type="fig" rid="F1">Figs 1c–d</xref>, <xref ref-type="fig" rid="F2">2</xref>). Aedeagal sac slightly longer than tube, essentially straight along with tube in outline; two spinulose dorsal patches present at slightly swollen base, single ventral lobe without spines, located near midlength of sac, a pair of mesolateral protrusions rounded, covered by large spines and two nearby elevated dorsal lobes triangular in lateral view covered with tiny spines; distal portion of sac with two rows of large spines which extend laterally below the apical fine spinules (<xref ref-type="fig" rid="F2">Fig. 2</xref>).</p><fig id="F2" position="float" orientation="portrait"><label>Figure 2.</label><caption><p><italic><tp:taxon-name>Neoperla latispina</tp:taxon-name></italic> Wang &amp; Li, sp. n. Male. <bold>a</bold> Aedeagus, dorsal view <bold>b</bold> Aedeagus, lateral view <bold>c</bold> Aedeagus, ventral view.</p></caption><graphic xmlns:xlink="http://www.w3.org/1999/xlink" xlink:href="ZooKeys-351-037-g002.jpg" position="float" orientation="portrait" xlink:type="simple"/></fig></tp:treatment-sec><tp:treatment-sec sec-type="Female"><title>Female.</title><p>Unknown.</p></tp:treatment-sec><tp:treatment-sec sec-type="Etymology"><title>Etymology.</title><p>The specific epithet refers to the lateral spinous patch of aedeagal sac.</p></tp:treatment-sec><tp:treatment-sec sec-type="Distribution"><title>Distribution.</title><p>China (Guangxi).</p></tp:treatment-sec><tp:treatment-sec sec-type="Diagnosis and remarks"><title>Diagnosis and remarks.</title><p><italic><tp:taxon-name>Neoperla latispina</tp:taxon-name></italic> belongs to <italic>oculata</italic> species complex defined by <xref ref-type="bibr" rid="B42">Zwick (1986)</xref> in the <italic>montivaga</italic> species group (<xref ref-type="bibr" rid="B41">Zwick 1983</xref>) which includes species bearing a similar T7 lobe and several lobes, protrusions or finger shaped extensions of the aedeagal sac (see figs 1–2 and figs 51–63 in <xref ref-type="bibr" rid="B42">Zwick 1986</xref> for comparison).  This species shares dorsal lobe characteristics of the aedeagal tube with <italic><tp:taxon-name>Neoperla securifera</tp:taxon-name></italic> <xref ref-type="bibr" rid="B42">Zwick 1986</xref> and <italic><tp:taxon-name>Neoperla multilobata</tp:taxon-name></italic> <xref ref-type="bibr" rid="B42">Zwick 1986</xref> (figs 57 &amp; 59 in <xref ref-type="bibr" rid="B42">Zwick 1986</xref>). <italic><tp:taxon-name>Neoperla latispina</tp:taxon-name></italic> also shares a straight outline of the extruded aedeagus with <italic><tp:taxon-name>Neoperla multilobata</tp:taxon-name></italic> whereas the sac of <italic><tp:taxon-name>Neoperla securifera</tp:taxon-name></italic> stands at right angle to tube.  However, the dorsal lobes of aedeagal tubein <italic><tp:taxon-name>Neoperla latispina</tp:taxon-name></italic> are paired but that of <italic><tp:taxon-name>Neoperla multilobata</tp:taxon-name></italic> is single.  Additionally, <italic><tp:taxon-name>Neoperla latispina</tp:taxon-name></italic> bears only single ventral lobe near midlength while <italic><tp:taxon-name>Neoperla multilobata</tp:taxon-name></italic> has spinous ventrobasal and ventrodistal lobes (fig. 59 in <xref ref-type="bibr" rid="B42">Zwick 1986</xref>).</p></tp:treatment-sec><ref-list><ref id="B42"><mixed-citation xmlns:xlink="http://www.w3.org/1999/xlink" xlink:type="simple"><person-group><name name-style="western"><surname>Zwick</surname><given-names>P</given-names></name></person-group> (<year>1986</year>) <article-title>The Bornean species of the stonefly genus <italic>Neoperla</italic> (Plecoptera: Perlidae).</article-title><source>Aquatic Insects</source><volume>8</volume>: <fpage>1</fpage>-<lpage>53</lpage>. doi: <ext-link ext-link-type="uri" xlink:href="http://dx.doi.org/10.1080/01650428609361227" xlink:type="simple">10.1080/01650428609361227</ext-link></mixed-citation></ref><ref id="B41"><mixed-citation xmlns:xlink="http://www.w3.org/1999/xlink" xlink:type="simple"><person-group><name name-style="western"><surname>Zwick</surname><given-names>P</given-names></name></person-group> (<year>1983</year>) <article-title>The <italic>Neoperla</italic> of Sumatra and Java (Indonesia) (Plecoptera: Perlidae).</article-title><source>Spixiana</source><volume>6</volume>: <fpage>167</fpage>-<lpage>204</lpage>.</mixed-citation></ref></ref-list></tp:taxon-treatment>
