# Supplementary material for: New species and records of the stonefly genus Neoperla (Plecoptera, Perlidae) from Jinhuacha Nature Reserve, Guangxi of China
Source: Zookeys. 2013 Nov 15;(351):37–48. doi: 10.3897/zookeys.351.6259 (PMC3837494; doi:10.3897/zookeys.351.6259)
Supplement: XML Treatment for Neoperla mesospina [file zookeys.351.6259-treatment2.xml]

<!DOCTYPE tp:taxon-treatment
  PUBLIC "-//TaxonX//DTD Taxonomic Treatment Publishing DTD v0 20100105//EN" "tax-treatment-NSO.dtd">
<tp:taxon-treatment xmlns:tp="http://www.plazi.org/taxpub"><tp:treatment-meta><mixed-citation publication-type="journal"><person-group><name><surname>Wang</surname><given-names>Guo–Quan</given-names></name><name><surname>Li</surname><given-names>Wei–Hai</given-names></name><name><surname>Yang</surname><given-names>Juan</given-names></name></person-group><article-title>New species and records of the stonefly genus <italic>Neoperla</italic> (Plecoptera, Perlidae) from Jinhuacha Nature Reserve, Guangxi of China</article-title><source>Zookeys</source><day>15</day><month>11</month><year>2013</year><volume>2013</volume><issue>351</issue><fpage>37</fpage><lpage>48</lpage><pub-id pub-id-type="doi">10.3897/zookeys.351.6259</pub-id></mixed-citation></tp:treatment-meta><tp:nomenclature><tp:taxon-name>
                        <tp:taxon-name-part taxon-name-part-type="genus">Neoperla</tp:taxon-name-part>
                        <tp:taxon-name-part taxon-name-part-type="species">mesospina</tp:taxon-name-part>
                        <object-id xmlns:xlink="http://www.w3.org/1999/xlink" content-type="zoobank" xlink:type="simple">http://zoobank.org/1D766031-1F27-48B8-B91A-C1D12FD2D661</object-id>
                        <object-id xmlns:xlink="http://www.w3.org/1999/xlink" xlink:type="simple">http://species-id.net/wiki/Neoperla_mesospina</object-id>
                    </tp:taxon-name><tp:taxon-authority>Li &amp; Wang</tp:taxon-authority><tp:taxon-status xmlns:xlink="http://www.w3.org/1999/xlink" xlink:type="simple">sp. n.</tp:taxon-status><xref ref-type="fig" rid="F3">Figs 3</xref><xref ref-type="fig" rid="F4">–4</xref></tp:nomenclature><tp:treatment-sec sec-type="Type material"><title>Type material.</title><p>Holotype: 1 male (HIST), Guangxi, Fangcheng, Jinhuacha Nature Reserve, <named-content xmlns:xlink="http://www.w3.org/1999/xlink" content-type="dwc:verbatimCoordinates" xlink:type="simple">21°76,09'N, 108°43,49'E</named-content>, light trap, 16 April 2012, G.Q. Wang. Paratypes:2 males (HIST), same as holotype; 1 male (CAU), same locality, 2013. May 15, G.Q. Wang.</p></tp:treatment-sec><tp:treatment-sec sec-type="Male"><title>Male.</title><p>Forewing length 11.1–11.3 mm. Distance between ocelli about as wide as diameter of the ocellus. Head mostly yellow brown, lateral margins and frons pale, a subquadrate dark area covering ocelli, slightly wider than pronotum; antennae brown; compound eyes dark; mouthparts brown (<xref ref-type="fig" rid="F3">Fig. 3a</xref>). Thorax brownish with darker median stripe and scattered rugosities, legs brown; wings pale. Abdomen brownish yellow.</p><fig id="F3" position="float" orientation="portrait"><label>Figure 3.</label><caption><p><italic><tp:taxon-name>Neoperla mesospina</tp:taxon-name></italic> Li and Wang, sp. n. Male. <bold>a</bold> Head and pronotum, dorsal view <bold>b</bold> Terminalia, dorsal view <bold>c</bold> Terminalia, lateral view <bold>d</bold> Aedeagus, lateral view.</p></caption><graphic xmlns:xlink="http://www.w3.org/1999/xlink" xlink:href="ZooKeys-351-037-g003.jpg" position="float" orientation="portrait" xlink:type="simple"/></fig><!--PageBreak--><p><italic>Terminalia</italic>. Tergum 7 with an elevated trapezoidal median process at posterior margin, which is covered by many tiny sensilla basiconica. Process of tergum 8 moderately sclerotized, recurved backward and tougue–shaped, lateral marings with tiny spines. Tergum 9 without sensilla patches. Hemitergal processes of tergum 10 strongly sclerotized and with slightly curved apex (<xref ref-type="fig" rid="F3">Figs 3a, b</xref>). Aedeagal tube long and slender, relatively straight and moderately sclerotized, medially with a nipple-like process in ventral surface; everted sac strongly curved ventrad as a loop, about half as long as tube, irregular rows of small to median sized spines present along dorsal and lateral surfaces from medial portion to apex of the sac (<xref ref-type="fig" rid="F3">Figs 3d</xref> &amp; <xref ref-type="fig" rid="F4">4</xref>).</p><fig id="F4" position="float" orientation="portrait"><label>Figure 4.</label><caption><p><italic><tp:taxon-name>Neoperla mesospina</tp:taxon-name></italic> Li and Wang, sp. n. Male aedeagus, lateral view.</p></caption><graphic xmlns:xlink="http://www.w3.org/1999/xlink" xlink:href="ZooKeys-351-037-g004.jpg" position="float" orientation="portrait" xlink:type="simple"/></fig></tp:treatment-sec><tp:treatment-sec sec-type="Female"><title>Female.</title><p>Unknown.</p></tp:treatment-sec><tp:treatment-sec sec-type="Etymology"><title>Etymology.</title><p>The specific epithet refers to the location of the nipple-like process on the aedeagal tube.</p></tp:treatment-sec><tp:treatment-sec sec-type="Distribution"><title>Distribution.</title><p>China (Guangxi).</p><!--PageBreak--></tp:treatment-sec><tp:treatment-sec sec-type="Diagnosis and remarks"><title>Diagnosis and remarks.</title><p>The new species seems closely related to <italic><tp:taxon-name>Neoperla dao</tp:taxon-name></italic> Stark &amp; Sivec, 2008, a recently described species from Vinh Phu Province of Vietnam. They are very similar in head pattern, general features of male terminalia and the aedeagal tube. However, the new species can be easily separated from <italic><tp:taxon-name>Neoperla dao</tp:taxon-name></italic> Stark &amp; Sivec by the relatively long (about half as long as tube) and strongly curved aedeagal sac in lateral view. In <italic><tp:taxon-name>Neoperla dao</tp:taxon-name></italic> Stark &amp; Sivec, the sac is very short, somewhat straight and triangular in outline (fig. 22 in <xref ref-type="bibr" rid="B25">Stark and Sivec 2008</xref>). There are no other Chinese species of <italic><tp:taxon-name>Neoperla</tp:taxon-name></italic> that appear related to <italic><tp:taxon-name>Neoperla mesospina</tp:taxon-name></italic>.</p></tp:treatment-sec><ref-list><ref id="B25"><mixed-citation xmlns:xlink="http://www.w3.org/1999/xlink" xlink:type="simple"><person-group><name name-style="western"><surname>Stark</surname><given-names>BP</given-names></name><name name-style="western"><surname>Sivec</surname><given-names>I</given-names></name></person-group> (<year>2008</year>) <article-title>New species and records of <italic>Neoperla</italic> (Plecoptera: Perlidae) from Vietnam.</article-title><source>Illiesia</source><volume>4</volume>: <fpage>19</fpage>-<lpage>54</lpage>.</mixed-citation></ref></ref-list></tp:taxon-treatment>
