# Supplementary material for: New species and records of the stonefly genus Neoperla (Plecoptera, Perlidae) from Jinhuacha Nature Reserve, Guangxi of China
Source: Zookeys. 2013 Nov 15;(351):37–48. doi: 10.3897/zookeys.351.6259 (PMC3837494; doi:10.3897/zookeys.351.6259)
Supplement: XML Treatment for Neoperla transversprojecta [file zookeys.351.6259-treatment3.xml]

<!DOCTYPE tp:taxon-treatment
  PUBLIC "-//TaxonX//DTD Taxonomic Treatment Publishing DTD v0 20100105//EN" "tax-treatment-NSO.dtd">
<tp:taxon-treatment xmlns:tp="http://www.plazi.org/taxpub"><tp:treatment-meta><mixed-citation publication-type="journal"><person-group><name><surname>Wang</surname><given-names>Guo–Quan</given-names></name><name><surname>Li</surname><given-names>Wei–Hai</given-names></name><name><surname>Yang</surname><given-names>Juan</given-names></name></person-group><article-title>New species and records of the stonefly genus <italic>Neoperla</italic> (Plecoptera, Perlidae) from Jinhuacha Nature Reserve, Guangxi of China</article-title><source>Zookeys</source><day>15</day><month>11</month><year>2013</year><volume>2013</volume><issue>351</issue><fpage>37</fpage><lpage>48</lpage><pub-id pub-id-type="doi">10.3897/zookeys.351.6259</pub-id></mixed-citation></tp:treatment-meta><tp:nomenclature><tp:taxon-name>
                        <tp:taxon-name-part taxon-name-part-type="genus">Neoperla</tp:taxon-name-part>
                        <tp:taxon-name-part taxon-name-part-type="species">transversprojecta</tp:taxon-name-part>
                        <object-id xmlns:xlink="http://www.w3.org/1999/xlink" xlink:type="simple">http://species-id.net/wiki/Neoperla_transversprojecta</object-id>
                    </tp:taxon-name><tp:taxon-authority>Du &amp; Sivec, 2004</tp:taxon-authority><xref ref-type="fig" rid="F5">Fig. 5</xref><tp:nomenclature-citation-list><tp:nomenclature-citation><tp:taxon-name>Neoperla transversprojecta</tp:taxon-name><comment> Du &amp; Sivec, 2004. In Yang X-K (Ed) Insects from Mt. Shiwandashan Area of Guangxi. China Forestry Publishing House: 42. Type locality: China, Guangxi, Fangcheng County, Banba town; <xref ref-type="bibr" rid="B15">Li et al. 2011</xref>. Zootaxa 2735: 57.</comment></tp:nomenclature-citation></tp:nomenclature-citation-list></tp:nomenclature><tp:treatment-sec sec-type="Material examined"><title>Material examined.</title><p>2 males (HIST), China: Guangxi, Fangcheng, Jinhuacha Nature Reserve, <named-content xmlns:xlink="http://www.w3.org/1999/xlink" content-type="dwc:verbatimCoordinates" xlink:type="simple">21°76,09'N, 108°43,49'E</named-content>, light trap, 2013. May 15, G.Q. Wang.</p><!--PageBreak--></tp:treatment-sec><tp:treatment-sec sec-type="Distribution"><title>Distribution.</title><p>China (Guangxi).</p></tp:treatment-sec><tp:treatment-sec sec-type="Remarks"><title>Remarks.</title><p>This species was originally described by <xref ref-type="bibr" rid="B7">Du and Sivec (2004)</xref>. 2 males were available to the present study and only the tip of sac shows a slight difference with original drawing (fig. 4 in <xref ref-type="bibr" rid="B7">Du and Sivec 2004</xref>). The dorsal patch of subapical spines in the present material seems prominent than as in original drawing.</p><fig id="F5" position="float" orientation="portrait"><label>Figure 5.</label><caption><p><italic><tp:taxon-name>Neoperla transversprojecta</tp:taxon-name></italic> Du &amp; Sivec, 2004. Male. <bold>a</bold> Head and pronotum (teneral specimen), dorsal view <bold>b</bold> Head and pronotum (older specimen), dorsal view <bold>c</bold> Terminalia, dorsal view <bold>d</bold> Aedeagus, lateral view.</p></caption><graphic xmlns:xlink="http://www.w3.org/1999/xlink" xlink:href="ZooKeys-351-037-g005.jpg" position="float" orientation="portrait" xlink:type="simple"/></fig><!--PageBreak--></tp:treatment-sec><ref-list><ref id="B15"><mixed-citation xmlns:xlink="http://www.w3.org/1999/xlink" xlink:type="simple"><person-group><name name-style="western"><surname>Li</surname><given-names>W-H</given-names></name><name name-style="western"><surname>Wang</surname><given-names>R-F</given-names></name></person-group> (<year>2011</year>) <article-title>A new species of <italic>Neoperla</italic> (Plecoptera: Perlidae) from China.</article-title><source>Entomological News</source><volume>122</volume>: <fpage>261</fpage>-<lpage>264</lpage>. doi: <ext-link ext-link-type="uri" xlink:href="http://dx.doi.org/10.3157/021.122.0308" xlink:type="simple">10.3157/021.122.0308</ext-link></mixed-citation></ref><ref id="B7"><mixed-citation xmlns:xlink="http://www.w3.org/1999/xlink" xlink:type="simple"><person-group><name name-style="western"><surname>Du</surname><given-names>Y-Z</given-names></name><name name-style="western"><surname>Sivec</surname><given-names>I</given-names></name></person-group> (<year>2004</year>) <article-title>Plecoptera: Perlidae, Nemouridae, Leuctridae.</article-title> In: <person-group><name name-style="western"><surname>Yang</surname><given-names>XK</given-names></name></person-group> (<role>Ed</role>) <issue-title>Insects from Mt. Shiwandashan area of Guangxi.</issue-title><publisher-name>China forestry Publishing House</publisher-name>, <publisher-loc>Beijing</publisher-loc>, <fpage>39</fpage>-<lpage>45</lpage>.</mixed-citation></ref></ref-list></tp:taxon-treatment>
