# Supplementary material for: New species and records of the stonefly genus Neoperla (Plecoptera, Perlidae) from Jinhuacha Nature Reserve, Guangxi of China
Source: Zookeys. 2013 Nov 15;(351):37–48. doi: 10.3897/zookeys.351.6259 (PMC3837494; doi:10.3897/zookeys.351.6259)
Supplement: XML Treatment for Neoperla yao [file zookeys.351.6259-treatment4.xml]

<!DOCTYPE tp:taxon-treatment
  PUBLIC "-//TaxonX//DTD Taxonomic Treatment Publishing DTD v0 20100105//EN" "tax-treatment-NSO.dtd">
<tp:taxon-treatment xmlns:tp="http://www.plazi.org/taxpub"><tp:treatment-meta><mixed-citation publication-type="journal"><person-group><name><surname>Wang</surname><given-names>Guo–Quan</given-names></name><name><surname>Li</surname><given-names>Wei–Hai</given-names></name><name><surname>Yang</surname><given-names>Juan</given-names></name></person-group><article-title>New species and records of the stonefly genus <italic>Neoperla</italic> (Plecoptera, Perlidae) from Jinhuacha Nature Reserve, Guangxi of China</article-title><source>Zookeys</source><day>15</day><month>11</month><year>2013</year><volume>2013</volume><issue>351</issue><fpage>37</fpage><lpage>48</lpage><pub-id pub-id-type="doi">10.3897/zookeys.351.6259</pub-id></mixed-citation></tp:treatment-meta><tp:nomenclature><tp:taxon-name>
                        <tp:taxon-name-part taxon-name-part-type="genus">Neoperla</tp:taxon-name-part>
                        <tp:taxon-name-part taxon-name-part-type="species">yao</tp:taxon-name-part>
                        <object-id xmlns:xlink="http://www.w3.org/1999/xlink" xlink:type="simple">http://species-id.net/wiki/Neoperla_yao</object-id>
                    </tp:taxon-name><tp:taxon-authority>Stark, 1987</tp:taxon-authority><xref ref-type="fig" rid="F6">Fig. 6</xref><tp:nomenclature-citation-list><tp:nomenclature-citation><tp:taxon-name>Neoperla yao</tp:taxon-name><comment> Stark, 1987. Aquatic Insects 9: 47. Type locality: Vietnam, 6 km S Dalat; Stark &amp; Sivec, 2008. Illiesia 4: 41; <xref ref-type="bibr" rid="B26">Wang et al. 2013</xref>. Zookeys 313: 87.</comment></tp:nomenclature-citation></tp:nomenclature-citation-list></tp:nomenclature><tp:treatment-sec sec-type="Material examined"><title>Material examined.</title><p>1 male (HIST), China: Guangxi, Fangcheng, Jinhuacha Nature Reserve, <named-content xmlns:xlink="http://www.w3.org/1999/xlink" content-type="dwc:verbatimCoordinates" xlink:type="simple">21°76,09'N, 108°43,49'E</named-content>, light trap, 2012. April 16, G.Q. Wang.</p></tp:treatment-sec><tp:treatment-sec sec-type="Distribution"><title>Distribution.</title><p>Vietnam, China (Guangxi, Guangdong).</p></tp:treatment-sec><tp:treatment-sec sec-type="Remarks"><title>Remarks.</title><p>This species was originally described by <xref ref-type="bibr" rid="B24">Stark (1987)</xref> from Vietnam and China based on three males (two from Vietnam, one from China), its female was recently associated (<xref ref-type="bibr" rid="B25">Stark and Sivec 2008</xref>). One male was available to the present study and the tip of sac seems slightly hooked with sharper apex that appears somewhat blunt in original drawing (fig. 6 in <xref ref-type="bibr" rid="B24">Stark 1987</xref>).</p><fig id="F6" position="float" orientation="portrait"><label>Figure 6.</label><caption><p><italic><tp:taxon-name>Neoperla yao</tp:taxon-name></italic> Stark, 1987. Male. <bold>a</bold> Head and pronotum (teneral specimen), dorsal view <bold>b</bold> Aedeagus before eversion, lateral view <bold>c</bold> Aedeagus, lateral view.</p></caption><graphic xmlns:xlink="http://www.w3.org/1999/xlink" xlink:href="ZooKeys-351-037-g006.jpg" position="float" orientation="portrait" xlink:type="simple"/></fig><!--PageBreak--></tp:treatment-sec><ref-list><ref id="B26"><mixed-citation xmlns:xlink="http://www.w3.org/1999/xlink" xlink:type="simple"><person-group><name name-style="western"><surname>Wang</surname><given-names>H-L</given-names></name><name name-style="western"><surname>Wang</surname><given-names>G-Q</given-names></name><name name-style="western"><surname>Li</surname><given-names>W-H</given-names></name></person-group> (<year>2013</year>) <article-title>Two new species in the subfamily Perlinae (Plecoptera, Perlidae) from China.</article-title><source>ZooKeys</source><volume>313</volume>: <fpage>81</fpage>-<lpage>90</lpage>. doi: <ext-link ext-link-type="uri" xlink:href="http://dx.doi.org/10.3897/zookeys.313.5460" xlink:type="simple">10.3897/zookeys.313.5460</ext-link></mixed-citation></ref><ref id="B24"><mixed-citation xmlns:xlink="http://www.w3.org/1999/xlink" xlink:type="simple"><person-group><name name-style="western"><surname>Stark</surname><given-names>BP</given-names></name></person-group> (<year>1987</year>) <article-title>Records and descriptions of Oriental Neoperlini (Plecoptera: Perlidae).</article-title><source>Aquatic Insects</source><volume>9</volume>: <fpage>45</fpage>-<lpage>50</lpage>. doi: <ext-link ext-link-type="uri" xlink:href="http://dx.doi.org/10.1080/01650428709361270" xlink:type="simple">10.1080/01650428709361270</ext-link></mixed-citation></ref><ref id="B25"><mixed-citation xmlns:xlink="http://www.w3.org/1999/xlink" xlink:type="simple"><person-group><name name-style="western"><surname>Stark</surname><given-names>BP</given-names></name><name name-style="western"><surname>Sivec</surname><given-names>I</given-names></name></person-group> (<year>2008</year>) <article-title>New species and records of <italic>Neoperla</italic> (Plecoptera: Perlidae) from Vietnam.</article-title><source>Illiesia</source><volume>4</volume>: <fpage>19</fpage>-<lpage>54</lpage>.</mixed-citation></ref></ref-list></tp:taxon-treatment>
